# Supplementary material for: The impact of clarifying the long-term solution picture through solution-focused interventions on positive attitude towards life
Source: PLoS One. 2022 May 13;17(5):e0267107. doi: 10.1371/journal.pone.0267107 (PMC9106178; doi:10.1371/journal.pone.0267107)
Supplement: S1 Data — (XLSX) [file pone.0267107.s001.xlsx]

## Sheet: Rawdata
id	group	TMQ_condition	MQ_condition	answer_time	sex	age	t1PATL1	t1PATL2	t1PATL3	t1PATL4	t1PATL5	t1PATL6	t1PATL7	t1PATL8	t1PATL9	t1PATL10	t1PATL11	t1PATL12	t1PATL13	t1PATL14	t1PATL15	t1PATL16	t1PATL17	t1PATL18	t1PATL19	t1PATL20	t1PATL21	t1PATL22	t1PATL23	t1PATL24	t1PATL25	t1SBI1	t1SBI2	t1SBI3	t1SBI4	t1SBI5	t1SBI6	t1SBI7	t1SBI8	t1SBI9	t1SBI10	t1SBI11	t1SBI12	t1SBI13	t1SBI14	t2_ideal level of life	TMQ1_season	TMQ1_place	TMQ1_times
1	1	1	1	1147	1	37	5	4	4	2	4	4	4	4	3	4	4	4	4	4	4	4	4	4	4	4	4	4	4	4	4	2	2	4	2	2	4	4	4	4	2	2	4	3	5	8	Spring in Odayaka Temperature	Home	1
2	1	1	1	996	2	36	5	4	5	4	5	5	5	5	5	5	5	5	5	5	5	5	5	5	5	5	5	5	5	5	5	4	3	4	4	4	4	5	4	4	4	4	4	4	5	6	Spring	Under the cherry tree	2
3	1	1	1	529	1	29	5	3	4	4	4	5	4	5	4	4	5	4	3	4	3	3	4	4	3	4	5	4	3	4	4	3	3	3	2	3	4	3	3	4	3	4	3	3	3	5	Spring	Hometown	2
4	1	1	1	457	1	32	4	4	5	3	4	4	5	5	4	3	4	4	4	4	4	4	4	4	3	4	4	5	4	5	4	3	3	4	2	3	3	3	3	4	2	3	4	3	3	7	Summer	Flower Garden	2
5	1	1	1	1184	2	29	4	2	3	5	3	2	2	3	3	3	3	2	2	3	4	3	3	4	4	4	3	2	3	3	2	3	3	4	3	2	3	2	2	3	2	3	2	3	4	1	Winter	Home	2
6	1	1	1	460	1	32	2	2	2	4	2	2	2	2	2	2	2	2	4	4	2	2	2	2	2	2	2	2	2	2	2	2	2	2	2	2	2	2	2	2	2	2	2	2	4	1	Spring	Home	3
7	1	1	1	531	1	30	2	2	1	5	4	2	2	2	1	2	2	4	4	4	4	4	5	2	2	2	2	2	2	2	1	4	4	3	4	2	2	4	2	4	2	4	4	4	2	6	Autumn	Home	2
8	1	1	1	437	1	32	2	1	1	4	3	3	2	1	3	1	3	1	5	3	3	2	1	5	5	5	3	4	4	4	4	4	1	5	4	4	5	1	3	1	4	4	4	4	3	6	Spring	Room	1
9	1	1	1	854	1	37	4	2	2	4	4	3	2	2	4	4	4	3	2	3	2	3	4	4	4	3	4	4	4	4	3	4	3	4	3	4	4	3	3	4	5	2	3	3	5	4	Autumn	Home	2
10	1	1	1	837	1	32	4	2	3	3	4	3	4	3	3	3	4	5	5	3	5	5	4	4	3	4	5	5	4	4	3	3	3	4	3	3	4	3	2	3	3	3	3	3	4	6	Autumn	Home	1
11	1	1	1	844	1	35	5	4	4	2	5	5	5	5	5	5	5	5	5	5	5	5	5	5	4	3	4	5	5	5	5	4	3	4	3	4	4	5	4	3	4	5	5	4	4	7	summer	Rural Hospital	2
12	1	1	1	389	1	29	3	3	2	3	3	3	2	3	4	2	4	3	3	3	3	4	2	2	3	3	3	3	3	3	2	4	4	3	2	4	3	3	4	4	3	3	3	2	3	6	Autumn	Home	2
13	1	1	1	963	2	30	4	4	4	5	4	4	4	4	5	4	4	5	5	4	5	5	4	4	4	3	4	4	4	5	4	2	3	5	3	3	4	3	3	4	4	3	4	4	4	3	Spring	Lush green park or riverside	1
14	1	1	1	402	1	37	2	1	1	5	5	3	3	3	3	2	4	2	3	4	2	3	3	4	5	2	1	2	2	2	2	3	1	3	3	4	2	4	1	1	1	2	2	1	4	4	Autumn	Hospital where you are hospitalized	2
15	1	1	1	1028	2	37	4	4	4	3	5	4	4	4	5	4	5	4	2	4	4	3	4	5	4	4	2	3	5	4	4	2	4	4	4	4	5	4	4	2	4	2	4	4	5	6	Spring	Home or somewhere else	2
16	1	1	1	807	1	38	4	4	4	2	4	4	4	4	5	4	5	5	5	5	2	4	5	4	5	4	4	5	4	4	5	4	4	4	4	5	4	5	4	4	4	5	4	4	4	9	Spring	On a futon at home	1
17	1	1	1	711	1	31	4	3	2	3	4	3	2	4	3	4	3	3	3	3	2	2	3	5	3	2	3	3	4	2	2	4	3	2	3	4	3	3	4	3	3	4	4	2	3	4	Winter	Ocean	2
18	1	1	1	1514	2	34	2	1	2	5	1	1	1	1	2	2	2	2	1	2	1	1	1	2	2	2	2	1	1	1	1	2	2	4	2	2	2	2	2	2	2	4	2	2	4	3	Spring	Home	3
19	1	1	1	529	2	24	4	4	2	4	4	4	4	4	4	4	4	4	4	4	3	3	3	4	4	4	4	4	3	4	3	2	2	2	2	2	4	3	3	4	4	4	4	4	4	7	Spring	Home	1
20	1	1	1	637	1	32	4	4	4	4	4	4	3	5	5	4	5	5	4	4	4	4	4	5	5	5	4	4	4	4	4	4	4	4	4	4	4	5	3	3	4	5	4	4	4	6	Spring	Home	1
21	1	1	1	621	1	32	4	4	3	4	4	4	4	4	4	4	5	4	4	4	3	3	4	4	4	4	5	4	4	4	3	4	3	4	4	4	4	4	4	4	4	4	3	4	3	6	early summer	Miyako Island	1
22	1	1	1	666	1	33	4	4	3	4	2	2	2	3	3	3	2	2	2	3	2	3	3	4	4	4	3	3	2	3	3	3	4	2	3	2	2	4	3	3	3	3	4	2	4	3	Autumn	Around Home	2
23	1	1	1	1120	1	26	5	5	5	2	5	5	5	5	5	5	5	2	4	2	1	4	2	5	5	5	5	4	4	5	5	4	5	4	3	4	5	4	2	2	4	4	5	5	4	6	Spring	Home	2
24	1	1	1	1951	2	38	5	5	5	2	5	5	5	4	4	5	4	5	4	5	5	4	4	4	4	4	4	5	4	4	4	4	3	4	4	4	5	5	4	5	5	4	5	5	5	9	Spring	Home	2
25	1	1	1	903	1	26	5	5	5	2	5	5	4	4	2	2	2	4	5	5	5	5	5	2	5	5	5	5	5	5	5	5	5	5	4	4	5	4	4	5	5	4	4	5	5	7	Spring	Luxury Resorts	3
26	1	1	1	335	2	35	5	5	5	5	4	4	4	4	4	4	4	4	4	4	4	4	4	4	4	4	4	4	4	4	4	5	5	5	5	5	5	5	5	5	5	5	5	5	5	6	Autumn	Home	1
27	1	1	1	273	1	31	4	3	2	2	3	4	3	3	3	3	3	4	4	4	4	3	4	2	3	3	3	4	3	4	3	3	3	3	2	3	4	4	3	3	3	2	2	3	4	7	Spring	By a creek	1
28	1	1	1	775	2	33	5	4	5	4	4	4	3	4	3	4	4	4	3	3	3	4	4	3	3	3	4	4	3	4	4	3	3	4	3	4	3	4	4	3	4	4	3	3	4	4	Early summer (May)	Home	3
29	1	1	1	1040	2	27	5	5	5	4	5	4	4	4	5	4	5	5	4	4	4	4	4	5	3	4	5	4	3	4	4	4	3	4	4	3	3	3	4	3	4	4	3	4	4	2	Spring	Facilities	2
30	1	1	1	1552	2	30	5	5	5	3	5	5	5	1	5	5	5	3	2	2	1	2	2	5	5	5	5	3	3	3	5	4	4	4	4	4	5	4	4	4	5	5	5	4	4	8	Spring	Atelier at home	3
31	1	1	1	1149	1	25	3	3	3	4	2	3	4	3	2	4	3	3	2	3	2	3	3	4	4	4	3	3	3	3	2	3	2	3	3	2	4	3	3	2	4	2	2	3	3	5	Autumn	I don't know where, but I can see the setting sun from my window.	2
32	1	1	1	857	2	29	4	4	4	2	4	4	4	4	4	4	4	3	3	4	3	4	4	5	4	3	4	3	4	4	3	3	4	4	4	4	3	3	4	3	4	3	3	3	4	8	Spring and Autumn	Bed at home or hospital etc.	1
33	1	1	1	1651	2	30	3	2	2	4	2	4	4	3	4	2	4	3	3	2	4	2	2	4	4	2	2	2	2	2	2	2	3	4	3	4	4	3	4	3	4	2	2	2	4	7	Spring	Home	1
34	1	1	1	652	2	30	3	3	4	2	2	2	3	4	3	4	4	4	3	4	2	4	4	5	4	4	4	3	2	4	3	4	2	4	2	2	3	3	3	4	2	3	2	2	3	4	Spring	A place with beautiful scenery and lots of flowers	2
35	1	1	1	769	2	23	2	2	2	5	3	3	3	3	4	3	4	4	3	3	3	3	3	3	3	3	3	3	3	2	2	2	2	2	2	2	2	3	2	2	2	3	2	2	2	5	Winter	Home	2
36	1	1	1	832	1	37	4	4	4	3	3	4	4	4	3	4	3	3	3	4	2	3	3	3	3	3	3	3	3	3	3	3	3	3	3	3	3	2	3	3	4	2	2	3	3	4	Spring	Home by the sea	1
37	1	1	1	385	2	38	5	5	5	1	5	5	5	5	5	5	5	5	5	5	5	5	5	5	5	5	5	5	5	5	5	5	5	5	5	5	5	5	5	5	5	5	5	5	5	10	Summer	Home	2
38	1	1	1	545	1	26	5	4	5	2	5	5	5	5	4	5	4	4	4	4	2	4	4	5	5	5	5	5	4	4	5	5	5	5	4	5	4	3	4	4	4	3	4	4	4	7	Spring	Local area	2
39	1	1	1	473	1	36	3	3	2	2	5	5	5	5	5	4	5	5	4	4	4	4	4	5	4	4	3	3	3	3	3	4	4	4	4	3	4	3	4	4	4	3	4	4	4	7	Summer	Hospital	2
40	1	1	1	1448	1	30	2	2	2	4	4	2	2	2	4	2	4	2	2	2	4	2	2	4	4	4	3	2	2	2	2	2	4	2	4	4	4	3	3	4	2	3	2	4	4	5	Winter	Park	3
41	1	1	1	936	2	35	4	3	4	4	4	5	5	5	5	5	5	5	5	4	5	5	5	5	4	5	4	4	5	4	3	4	4	4	4	4	4	5	3	4	4	5	3	5	3	7	Autumn	In bed	1
42	1	1	1	1038	1	36	4	4	4	2	4	4	4	4	4	4	4	4	4	4	3	4	4	4	5	4	4	4	4	4	4	4	4	4	4	4	4	4	4	4	4	4	4	4	4	6	Spring (April ha)	In a bed in a bedroom	1
43	1	1	1	635	1	35	3	4	3	3	3	3	3	3	4	3	4	3	3	3	3	3	3	4	3	3	3	3	3	3	3	3	3	4	3	3	3	3	4	3	3	3	3	3	4	6	Spring	hospital room	2
44	2	0	1	343	2	26	4	3	3	3	4	4	4	4	5	3	5	5	5	5	5	5	5	5	4	4	4	5	5	5	4	4	4	4	3	4	4	4	4	4	4	4	4	4	4	7
45	2	0	1	487	2	35	5	5	4	3	5	5	4	4	5	4	5	4	2	4	3	3	3	5	3	3	3	3	4	4	4	2	3	4	4	3	4	3	3	3	4	4	4	4	5	7
46	2	0	1	840	1	27	4	4	5	3	3	3	4	3	3	3	3	2	1	2	2	3	3	4	5	4	4	3	3	3	2	3	4	3	3	3	5	3	4	3	3	1	2	2	3	6
47	2	0	1	617	2	29	5	4	4	2	5	4	4	4	5	5	5	5	4	4	5	5	5	4	4	3	3	5	4	4	4	4	3	4	3	3	4	4	3	2	4	4	4	4	4	6
48	2	0	1	639	2	28	4	3	3	5	4	4	3	4	3	4	3	4	4	4	4	3	4	4	4	3	4	4	3	3	2	3	3	3	3	2	4	2	3	3	3	4	3	4	4	5
49	2	0	1	686	1	27	5	5	5	1	4	5	5	5	4	5	5	5	5	5	5	5	5	5	5	5	5	5	5	5	5	3	3	4	4	4	4	3	4	3	2	3	4	4	4	3
50	2	0	1	690	1	38	4	4	4	3	4	4	4	4	4	4	4	4	4	4	3	4	4	4	4	3	4	4	4	4	4	3	3	4	4	2	3	2	4	3	4	3	4	3	4	3
51	2	0	1	2406	1	38	4	3	3	3	4	2	2	3	4	3	4	4	3	4	5	3	3	4	4	3	2	4	4	3	4	3	2	3	3	4	4	4	3	3	3	3	2	3	4	3
52	2	0	1	528	2	36	4	4	4	2	4	4	4	4	5	4	5	4	3	4	4	4	4	4	3	3	4	3	3	3	4	3	4	4	3	4	4	4	4	4	4	4	5	3	4	7
53	2	0	1	421	2	24	2	1	3	4	4	2	3	2	3	4	4	4	1	3	5	3	2	4	4	4	3	2	2	2	1	4	4	4	3	2	3	1	2	4	4	2	2	4	4	6
54	2	0	1	1019	2	25	2	2	4	5	2	1	1	1	3	2	3	2	1	2	1	3	2	4	3	4	2	2	2	2	2	4	3	4	2	1	3	2	1	2	4	1	4	4	5	6
55	2	0	1	559	1	39	4	4	4	3	4	3	4	4	4	5	4	4	5	4	2	4	4	5	5	5	5	5	3	4	4	3	3	3	3	2	3	4	3	3	3	2	3	3	4	3
56	2	0	1	531	2	35	2	2	2	5	2	2	2	2	2	2	2	2	2	4	2	2	4	4	4	4	2	2	2	2	2	3	3	4	3	2	3	2	3	2	2	2	2	2	4	2
57	2	0	1	430	1	32	3	3	2	4	2	2	2	2	4	1	4	4	4	3	2	4	2	4	4	4	4	4	4	4	3	2	3	4	3	2	3	4	4	2	4	3	3	3	2	2
58	2	0	1	539	2	30	5	4	5	2	4	5	5	5	4	5	4	4	3	4	4	4	4	4	3	4	5	4	4	5	5	5	4	5	5	5	4	5	3	4	5	5	4	4	5	7
59	2	0	1	476	2	33	1	1	1	5	3	2	3	3	3	3	3	2	2	2	4	2	2	3	3	3	1	1	2	1	1	2	2	2	2	1	2	1	2	2	2	1	1	2	3	3
60	2	0	1	641	1	32	4	4	4	3	5	4	4	4	4	4	5	4	4	4	4	4	4	5	5	5	4	4	4	4	4	4	3	4	4	4	4	4	4	5	4	4	4	4	4	8
61	2	0	1	4733	2	37	5	5	5	2	4	4	4	5	4	4	4	4	4	4	5	5	4	5	4	4	5	5	5	4	4	4	3	4	3	4	4	4	2	3	4	4	4	3	5	7
62	2	0	1	1739	2	28	2	2	2	5	5	5	4	4	4	4	5	3	2	2	4	2	2	5	4	4	2	4	3	3	2	4	4	4	4	4	4	2	3	4	4	4	4	4	5	8
63	2	0	1	567	1	39	4	3	3	4	3	4	4	4	4	4	4	4	3	4	2	3	4	4	4	4	4	3	3	3	4	3	3	4	4	2	4	3	3	3	4	3	3	2	4	4
64	2	0	1	879	2	33	3	3	3	3	4	2	2	3	3	3	3	3	5	4	3	4	3	3	4	3	3	2	2	3	3	4	3	3	3	3	3	3	4	3	4	3	3	2	4	5
65	2	0	1	386	2	30	5	2	4	5	2	2	2	4	2	5	4	4	5	3	3	4	4	5	5	5	4	2	3	4	2	4	2	4	2	2	4	5	4	4	4	2	2	2	2	6
66	2	0	1	805	2	38	5	4	5	4	4	4	4	5	4	5	5	4	5	5	3	4	4	4	4	4	5	4	4	4	4	4	2	3	4	4	4	5	5	2	2	3	4	3	5	3
67	2	0	1	916	2	38	5	4	4	2	3	3	3	4	4	4	3	4	3	3	4	3	3	4	4	4	4	3	3	4	3	4	3	4	3	2	3	3	4	3	4	4	4	3	4	7
68	2	0	1	2112	1	23	4	4	4	1	4	5	5	4	5	4	5	5	5	5	2	4	5	4	4	4	4	4	4	4	5	4	4	5	4	5	4	5	3	4	4	5	4	4	4	7
69	2	0	1	1383	2	26	4	3	3	5	2	3	4	4	4	4	4	4	4	3	2	4	4	4	4	4	4	4	3	4	4	2	3	4	4	3	4	3	4	4	3	1	2	2	2	4
70	2	0	1	2437	2	36	3	3	3	5	3	3	3	3	3	3	3	3	3	3	3	3	3	3	2	3	3	3	2	3	2	2	3	2	2	2	2	2	3	2	2	2	2	1	3	5
71	2	0	1	371	1	28	1	1	2	4	1	1	1	1	1	1	1	1	1	1	1	3	1	1	3	2	1	1	2	1	1	2	2	2	2	2	1	2	3	3	2	2	2	2	2	8
72	2	0	1	700	1	34	5	4	4	3	4	4	4	4	4	4	4	4	4	4	3	3	4	4	4	4	4	4	5	4	4	4	3	4	3	4	4	4	4	4	4	5	4	4	4	8
73	2	0	1	1124	2	27	4	3	2	2	5	4	4	4	5	5	5	5	4	4	4	5	4	5	5	4	5	5	4	5	4	4	4	4	3	4	4	4	2	2	4	3	4	5	5	7
74	2	0	1	454	1	31	2	2	2	4	2	2	2	2	3	2	2	2	2	2	4	2	2	2	3	2	2	2	2	2	2	2	3	2	3	2	2	2	2	2	3	2	2	2	3	3
75	2	0	1	668	1	31	2	2	2	5	4	4	3	3	4	3	4	3	2	3	4	3	3	4	4	4	3	2	2	2	1	3	3	4	4	4	4	3	1	3	3	4	3	4	4	6
76	2	0	1	490	1	26	5	4	4	1	3	4	4	4	4	3	4	4	4	4	3	4	4	4	4	4	4	4	4	4	4	3	4	4	4	3	3	2	4	4	4	4	4	4	4	4
77	2	0	1	950	2	30	4	4	4	4	5	4	5	4	5	4	5	4	4	4	3	4	4	5	4	4	5	4	4	5	4	3	3	4	4	4	4	2	3	3	3	3	4	4	5	8
78	2	0	1	261	1	39	3	4	4	2	4	4	4	4	4	2	2	4	4	4	4	4	4	4	4	4	4	4	4	4	4	4	4	4	4	4	4	4	4	4	4	4	4	4	4	7
79	2	0	1	1043	2	39	4	3	4	2	2	3	2	3	3	2	3	5	4	4	4	4	4	4	4	4	4	3	3	2	2	3	4	4	3	3	4	4	4	2	4	2	3	4	4	4
80	2	0	1	418	2	38	3	3	3	4	3	3	3	3	3	3	3	3	3	3	3	3	3	4	4	3	3	3	3	3	3	2	2	2	2	1	3	3	3	1	3	3	3	2	3	5
81	2	0	1	594	2	37	4	4	4	2	4	4	5	4	4	4	5	3	3	4	4	3	5	5	4	4	5	4	2	3	3	3	3	3	3	4	4	5	3	4	2	2	3	4	5	7
82	2	0	1	442	1	26	5	4	4	5	4	4	3	4	4	4	4	4	4	4	5	4	4	4	5	5	5	4	4	4	4	3	3	3	3	3	4	2	5	4	4	3	4	3	5	6
83	2	0	1	565	1	36	5	5	4	3	3	2	3	3	2	4	2	3	2	2	3	3	4	3	2	2	4	4	4	4	3	2	2	4	2	2	4	3	4	4	4	2	3	2	2	4
84	2	0	1	590	2	40	2	1	1	5	2	1	1	1	3	4	3	1	1	3	1	1	3	1	3	1	1	1	1	1	1	3	2	2	3	3	3	3	3	2	1	2	1	1	3	3
85	2	0	1	1332	1	39	2	1	2	4	2	2	2	2	4	4	3	2	2	3	3	3	2	4	5	3	2	1	1	1	1	4	2	4	4	3	3	1	3	3	2	4	2	2	2	5
86	3	0	0	879	1	35	5	5	5	5	4	4	3	4	5	5	5	5	5	5	5	5	5	5	5	5	4	4	5	5	5	3	3	4	3	2	4	5	5	3	3	4	5	5	5	5
87	3	0	0	1146	2	29	4	3	4	3	2	2	2	3	4	4	5	4	3	3	4	3	3	5	4	4	3	3	4	4	3	4	3	5	3	4	4	4	4	3	3	4	4	3	5	7
88	3	0	0	307	1	34	2	2	2	5	3	2	2	2	3	2	3	2	2	2	4	2	3	5	5	5	3	2	2	2	2	3	2	4	4	4	3	4	5	4	2	3	2	4	5	5
89	3	0	0	728	1	29	4	5	4	2	4	4	5	4	3	4	4	4	4	5	2	4	4	3	4	4	2	4	4	2	4	3	2	2	2	3	3	4	4	3	4	4	4	4	4	3
90	3	0	0	1396	2	36	4	4	4	2	3	3	3	4	3	5	4	4	3	4	4	3	4	4	4	4	4	5	4	4	4	4	3	3	3	2	4	5	4	4	4	2	4	4	4	6
91	3	0	0	3049	2	39	4	4	4	3	4	4	4	4	4	4	4	4	3	3	4	4	4	4	4	3	3	4	4	4	4	4	4	4	3	4	4	4	4	4	4	4	4	4	4	8
92	3	0	0	556	1	33	3	2	2	5	3	3	2	2	2	2	3	3	3	3	2	2	3	2	4	4	3	3	2	2	2	2	2	2	2	2	2	3	2	3	2	2	2	2	3	3
93	3	0	0	453	1	34	4	3	4	4	4	4	4	3	4	4	3	4	3	3	3	3	4	3	3	4	4	3	3	3	3	3	3	3	3	3	3	3	3	3	3	4	3	3	2	0
94	3	0	0	443	1	37	4	4	5	4	5	4	5	5	5	5	5	5	5	5	5	4	4	5	3	3	4	5	4	3	3	4	3	4	4	4	3	3	5	4	3	2	3	4	5	4
95	3	0	0	865	1	30	4	4	4	3	5	5	3	4	5	4	5	5	5	5	5	5	5	5	5	5	4	5	5	5	4	4	4	4	4	4	4	3	4	4	4	4	4	4	4	5
96	3	0	0	1171	2	27	4	4	3	4	4	4	4	4	3	4	4	4	3	3	3	3	3	4	5	4	4	4	3	3	3	2	2	3	4	2	3	2	2	3	3	1	3	1	4	4
97	3	0	0	415	2	33	4	4	4	3	5	4	4	4	4	5	5	4	4	4	4	4	4	4	4	4	4	4	4	4	5	4	4	4	4	4	4	5	4	4	4	5	5	4	4	8
98	3	0	0	683	2	36	4	3	4	2	4	3	3	4	3	4	4	5	4	3	3	3	3	5	4	4	4	3	4	4	3	3	3	4	3	2	4	4	4	4	4	3	3	3	5	4
99	3	0	0	2054	1	34	4	3	4	3	4	3	4	4	4	4	4	4	4	3	3	4	4	4	4	4	4	4	4	4	3	3	2	3	2	3	3	3	5	2	3	2	3	3	2	6
100	3	0	0	908	1	39	2	2	2	5	3	2	2	3	3	3	3	2	2	3	2	2	2	4	3	4	3	2	2	1	2	3	3	2	2	4	3	2	2	2	4	2	2	1	4	3
101	3	0	0	1877	2	26	2	2	2	4	4	4	4	4	4	4	4	4	2	2	2	2	2	5	4	2	3	2	2	3	2	4	3	4	3	4	4	3	3	4	4	2	4	3	5	8
102	3	0	0	574	2	27	2	1	1	5	4	3	4	3	5	5	5	5	5	5	4	3	3	3	2	1	4	1	1	3	1	2	2	3	3	2	1	5	3	2	4	4	4	1	2	6
103	3	0	0	732	2	29	5	5	5	5	4	5	5	4	5	5	5	5	5	5	3	3	5	5	5	5	5	5	5	5	5	5	5	5	5	4	5	3	4	4	3	4	4	4	4	7
104	3	0	0	1563	2	38	4	4	4	2	4	4	4	4	5	4	5	5	5	5	3	5	5	4	4	4	4	5	4	4	4	4	4	4	4	4	4	5	4	4	4	4	4	5	5	8
105	3	0	0	529	2	35	4	3	4	4	4	4	4	4	4	4	4	5	3	3	5	4	4	5	5	5	5	4	4	3	2	3	4	3	3	3	3	4	3	3	3	4	3	3	3	6
106	3	0	0	620	2	21	5	5	5	1	5	3	4	5	5	5	5	5	5	5	5	5	5	5	5	5	4	5	5	5	5	2	1	3	3	2	2	4	4	3	2	2	4	3	5	4
107	3	0	0	1307	1	34	4	4	4	2	4	4	4	4	3	4	3	3	4	3	3	3	3	4	4	4	4	4	4	4	4	4	4	4	3	4	4	4	3	3	4	4	4	3	4	8
108	3	0	0	581	2	31	5	5	5	4	5	5	5	5	5	5	5	5	5	5	5	5	5	5	4	5	5	5	5	3	5	5	5	5	5	5	4	4	5	5	4	4	4	4	4	8
109	3	0	0	424	1	35	4	3	3	4	3	3	3	3	3	3	3	3	3	3	3	3	3	3	3	3	3	3	3	4	3	3	3	3	3	3	3	3	3	3	3	4	3	3	3	5
110	3	0	0	277	2	39	4	4	4	4	4	4	4	4	4	4	4	4	4	4	4	4	4	4	4	4	4	4	4	4	4	3	4	4	3	3	4	3	3	3	3	3	3	3	3	8
111	3	0	0	1185	2	34	4	3	3	4	4	4	4	4	4	3	4	4	4	4	4	2	3	3	3	2	3	4	4	4	4	3	3	3	3	4	3	5	3	3	4	4	4	4	4	7
112	3	0	0	2187	1	37	5	4	4	3	5	5	4	4	3	4	4	3	3	3	2	3	3	4	5	4	4	4	4	4	4	4	4	4	4	4	4	3	3	4	3	3	2	4	4	6
113	3	0	0	922	1	26	4	4	4	2	4	4	4	5	4	5	4	4	4	4	5	5	4	5	5	4	4	4	4	4	4	3	3	4	3	3	4	4	3	4	3	3	3	4	3	4
114	3	0	0	513	2	27	4	4	4	4	5	5	5	4	4	4	4	5	2	4	5	4	4	5	5	4	4	4	4	5	4	4	4	4	2	4	4	4	5	4	4	4	5	4	4	6
115	3	0	0	261	1	46	3	3	2	4	3	4	4	4	4	3	3	4	4	4	4	4	4	4	4	4	4	4	4	3	3	4	3	3	3	3	4	3	3	3	4	3	4	3	3	7
116	3	0	0	438	1	33	4	3	4	3	4	4	4	4	4	4	4	4	4	4	3	4	4	4	3	3	3	3	3	3	3	3	3	3	3	3	3	3	3	3	4	3	3	3	3	6
117	3	0	0	5271	1	37	4	4	4	2	3	3	2	4	4	4	4	4	4	4	2	4	4	4	2	4	4	4	5	4	5	4	5	4	4	4	4	5	4	4	4	4	4	4	4	6
118	3	0	0	870	2	36	5	4	4	2	2	4	4	4	4	4	4	4	5	4	5	4	5	4	2	4	4	5	4	4	4	4	2	2	2	2	2	4	3	4	2	4	4	2	4	4
119	3	0	0	736	1	30	5	2	5	2	4	4	2	4	4	5	5	2	5	4	1	4	4	3	3	4	2	5	5	5	5	4	3	2	4	3	4	2	4	2	4	4	4	3	5	7
120	3	0	0	653	1	28	5	2	4	4	3	4	4	4	4	4	4	2	2	3	2	3	4	4	4	3	4	4	4	4	4	3	2	3	3	2	3	2	4	2	2	1	2	2	5	3
121	3	0	0	751	2	23	2	2	2	4	3	3	3	2	3	3	3	4	3	3	3	3	3	3	3	3	2	2	2	2	2	2	3	2	2	2	3	3	3	3	3	3	3	3	3	5
122	3	0	0	450	2	28	5	4	4	3	4	4	4	3	4	4	5	4	5	4	5	4	4	4	3	3	3	5	3	4	3	4	4	3	3	2	4	3	4	3	3	3	4	4	3	7
123	3	0	0	378	2	31	4	4	3	3	4	4	4	4	4	4	4	4	4	4	4	4	4	4	5	4	4	4	4	4	4	3	3	3	3	3	3	4	3	3	3	3	3	3	4	6
124	3	0	0	337	1	33	4	4	4	4	4	4	4	4	4	4	4	4	4	4	4	4	4	4	4	4	3	4	4	4	4	3	3	3	3	3	3	4	3	3	3	3	4	3	3	7
125	3	0	0	742	1	39	3	2	2	5	3	3	3	3	4	3	4	3	3	3	2	3	3	4	4	4	3	2	2	2	2	3	3	3	3	3	3	2	3	3	3	2	3	3	3	5
126	3	0	0	404	2	22	1	1	2	4	3	3	1	1	4	4	4	5	1	2	5	4	4	2	2	1	1	2	2	3	3	1	1	2	1	2	2	4	1	1	1	2	1	3	1	7
127	3	0	0	523	1	33	2	2	2	3	3	2	3	3	2	4	3	3	3	2	1	3	2	5	2	3	3	3	3	2	2	2	3	3	3	2	3	2	3	2	3	2	2	2	2	3
[truncated: 59 more columns]
